# Supplementary material for: Clinical Outcomes, Success/Failure Patterns, and Complications of Microscrew-Assisted Rapid Palatal Expansion in Post-Pubertal Transverse Maxillary Deficiency: A Scoping Review
Source: Dent J (Basel). 2026 May 1;14(5):261. doi: 10.3390/dj14050261 (PMC13206503; doi:10.3390/dj14050261)
Supplement: Supplementary file 1 [file dentistry-14-00261-s001.zip]

Archive with 1 entries (1 files):
- dentistry-4051009-supplementary.pdf
